# Supplementary material for: Downregulation of Uncoupling Protein 2(UCP2) Mediated by MicroRNA-762 Confers Cardioprotection and Participates in the Regulation of Dynamic Mitochondrial Homeostasis of Dynamin Related Protein1 (DRP1) After Myocardial Infarction in Mice
Source: Front Cardiovasc Med. 2022 Feb 24;8:764064. doi: 10.3389/fcvm.2021.764064 (PMC8907155; doi:10.3389/fcvm.2021.764064)
Supplement: Supplementary Figure 1 — The effect of MiR-762 and UCP2 on cell viability and damage. (A) Cell viability was measured by MTT assay. (B) LDH was measured using LDH assay kit *P < 0.05 compared with each other. [file Data_Sheet_1.zip]

Archive with 5 entries (4 files):
- Figure1/UCP2 mRNA.pzfx
- Figure1/UCP2 protein.pzfx
- Figure1/fig1-UCP2 mRNA .xlsx
- Figure1/figure 1b.analysis of WB-.xls
- Figure1/
