# Supplementary material for: Downregulation of Uncoupling Protein 2(UCP2) Mediated by MicroRNA-762 Confers Cardioprotection and Participates in the Regulation of Dynamic Mitochondrial Homeostasis of Dynamin Related Protein1 (DRP1) After Myocardial Infarction in Mice
Source: Front Cardiovasc Med. 2022 Feb 24;8:764064. doi: 10.3389/fcvm.2021.764064 (PMC8907155; doi:10.3389/fcvm.2021.764064)
Supplement: Supplementary Figure 1 — The effect of MiR-762 and UCP2 on cell viability and damage. (A) Cell viability was measured by MTT assay. (B) LDH was measured using LDH assay kit *P < 0.05 compared with each other. [file Data_Sheet_1.zip › Figure1/fig1-UCP2 mRNA .xlsx]

## Sheet: Sheet1
SDS 2.3	AQ Results	1
Filename	20181031-Z
PlateID
Assay Type	Absolute Quantification
Run DateTime	2018-11-30 19:47:59
Operator
ThermalCycleParams
Sample Information
Well	Sample Name	Detector Name	Reporter	Task	Ct	Quantity	Qty Mean	Qty StdDev	Ct Median	Ct Mean	Ct StdDev	Baseline Type	Baseline Start	Baseline Stop	Threshold Type	Threshold	FOS	HMD	LME	EW	BPR	NAW	HNS	HRN	EAF	BAF	TAF	CAF
1	A1	1	SYBR	Unknown	17.3611							Automatic			Manual	0.2
2	A2	1	SYBR	Unknown	17.4867							Automatic			Manual	0.2
3	A3	1	SYBR	Unknown	17.038							Automatic			Manual	0.2
4	A4	1	SYBR	Unknown	17.3521							Automatic			Manual	0.2
5	A5	1	SYBR	Unknown	17.2546							Automatic			Manual	0.2
6	A6	1	SYBR	Unknown	17.2612							Automatic			Manual	0.2
7	A7	1	SYBR	Unknown	17.3696							Automatic			Manual	0.2
8	A8	1	SYBR	Unknown	16.9742							Automatic			Manual	0.2
9	A9	1	SYBR	Unknown	17.2448							Automatic			Manual	0.2
10	A10	1	SYBR	Unknown	17.4142							Automatic			Manual	0.2
11	A11	1	SYBR	Unknown	17.4411							Automatic			Manual	0.2
12	A12	1	SYBR	Unknown	17.4021							Automatic			Manual	0.2
25	B1	1	SYBR	Unknown	17.367							Automatic			Manual	0.2
26	B2	1	SYBR	Unknown	17.5323							Automatic			Manual	0.2
27	B3	1	SYBR	Unknown	17.1365							Automatic			Manual	0.2
28	B4	1	SYBR	Unknown	17.3668							Automatic			Manual	0.2
29	B5	1	SYBR	Unknown	17.2414							Automatic			Manual	0.2
30	B6	1	SYBR	Unknown	17.4709							Automatic			Manual	0.2
31	B7	1	SYBR	Unknown	17.504							Automatic			Manual	0.2
32	B8	1	SYBR	Unknown	17.1463							Automatic			Manual	0.2
33	B9	1	SYBR	Unknown	17.1565							Automatic			Manual	0.2
34	B10	1	SYBR	Unknown	17.3516							Automatic			Manual	0.2
35	B11	1	SYBR	Unknown	17.4658							Automatic			Manual	0.2
36	B12	1	SYBR	Unknown	17.5584							Automatic			Manual	0.2
49	C1	1	SYBR	Unknown	26.7396							Automatic			Manual	0.2
50	C2	1	SYBR	Unknown	26.9992							Automatic			Manual	0.2
51	C3	1	SYBR	Unknown	26.8242							Automatic			Manual	0.2
52	C4	1	SYBR	Unknown	27.7061							Automatic			Manual	0.2
53	C5	1	SYBR	Unknown	28.0797							Automatic			Manual	0.2
54	C6	1	SYBR	Unknown	27.5768							Automatic			Manual	0.2
55	C7	1	SYBR	Unknown	25.4537							Automatic			Manual	0.2
56	C8	1	SYBR	Unknown	25.2629							Automatic			Manual	0.2
57	C9	1	SYBR	Unknown	25.6097							Automatic			Manual	0.2
58	C10	1	SYBR	Unknown	26.0964							Automatic			Manual	0.2
59	C11	1	SYBR	Unknown	26.0011							Automatic			Manual	0.2
60	C12	1	SYBR	Unknown	25.9478							Automatic			Manual	0.2
73	D1	1	SYBR	Unknown	26.7789							Automatic			Manual	0.2
74	D2	1	SYBR	Unknown	26.8746							Automatic			Manual	0.2
75	D3	1	SYBR	Unknown	26.8136							Automatic			Manual	0.2
76	D4	1	SYBR	Unknown	27.906							Automatic			Manual	0.2
77	D5	1	SYBR	Unknown	28.0489							Automatic			Manual	0.2
78	D6	1	SYBR	Unknown	27.5237							Automatic			Manual	0.2
79	D7	1	SYBR	Unknown	25.4949							Automatic			Manual	0.2
80	D8	1	SYBR	Unknown	25.3334							Automatic			Manual	0.2
81	D9	1	SYBR	Unknown	25.7006							Automatic			Manual	0.2
82	D10	1	SYBR	Unknown	26.0133							Automatic			Manual	0.2
83	D11	1	SYBR	Unknown	26.0308							Automatic			Manual	0.2
84	D12	1	SYBR	Unknown	25.9314							Automatic			Manual	0.2
R^2
Slope		cycles/log decade
Y-Intercept
NAP	LPL

## Sheet: Sheet2
			17.3611	17.367
			17.4867	17.5323
			17.038	17.1365
			17.3521	17.3668
			17.2546	17.2414
			17.2612	17.4709
			17.3696	17.504
			16.9742	17.1463
			17.2448	17.1565
			17.4142	17.3516
			17.4411	17.4658
			17.4021	17.5584
			17.51	17.4474
			17.463	17.499
			17.3449	17.3476
							average
			UCP2		GAPDH		UCP2	GAPDH		9.51805
	AAV-GFP	sham	26.7396	26.7789	17.3611	17.367	26.7592	17.3641	9.39517	-0.122884	1.08891
			26.9992	26.8746	17.4867	17.5323	26.9369	17.5095	9.4274	-0.0906543	1.06485
			26.8242	26.8136	17.038	17.1365	26.8189	17.0873	9.73159	0.213538	0.86242
		MI	27.7061	27.906	17.3521	17.3668	27.8061	17.3595	10.4466	0.928546	0.525388
			28.0797	28.0489	17.2546	17.2414	28.0643	17.248	10.8163	1.29825	0.40662
			27.5768	27.5237	17.2612	17.4709	27.5502	17.3661	10.1842	0.666117	0.630201
	AAV-UCP2	sham	25.4537	25.4949	17.3696	17.504	25.4743	17.4368	8.03747	-1.48058	2.79061
			25.2629	25.3334	16.9742	17.1463	25.2981	17.0603	8.23788	-1.28018	2.42869
			25.6097	25.7006	17.2448	17.1565	25.6551	17.2007	8.45447	-1.06359	2.09012
		MI	26.0964	26.0133	17.4142	17.3516	26.0548	17.3829	8.67191	-0.846144	1.79769
			26.0011	26.0308	17.4411	17.4658	26.0159	17.4534	8.56249	-0.955566	1.93934
			25.9478	25.9314	17.4021	17.5584	25.9396	17.4803	8.45931	-1.05875	2.08312
