# Supplementary material for: Downregulation of Uncoupling Protein 2(UCP2) Mediated by MicroRNA-762 Confers Cardioprotection and Participates in the Regulation of Dynamic Mitochondrial Homeostasis of Dynamin Related Protein1 (DRP1) After Myocardial Infarction in Mice
Source: Front Cardiovasc Med. 2022 Feb 24;8:764064. doi: 10.3389/fcvm.2021.764064 (PMC8907155; doi:10.3389/fcvm.2021.764064)
Supplement: Supplementary Figure 1 — The effect of MiR-762 and UCP2 on cell viability and damage. (A) Cell viability was measured by MTT assay. (B) LDH was measured using LDH assay kit *P < 0.05 compared with each other. [file Data_Sheet_1.zip › Figure1/figure 1b.analysis of WB-.xls]

## Sheet: Sheet1
														0.283778
			UCP2				GAPDH				UCP2/GAPDH							average	SD	SE
	AAV-GFP	Sham	276.208	268.834	314.731		1059.93	1000.73	977.103		0.26059	0.268637	0.322106	0.918291	0.946644	1.13506		1	0.117826	0.0833153
		MI	579.944	509.492	480.273		1038.22	1050.34	1031.06		0.558597	0.485073	0.465805	1.96843	1.70934	1.64144		1.77307	0.172558	0.122017
	AAV-UCP2	Sham	81.3455	95.6294	119.86		1003.7	1020.03	1031.81		0.0810456	0.0937514	0.116165	0.285595	0.330369	0.409352		0.341772	0.0626615	0.0443084
		MI	357.462	329.133	280.402		1051.84	999.405	1004.97		0.339845	0.329329	0.279017	1.19757	1.16052	0.983222		1.11377	0.114567	0.0810108
														average	SD	SE
											1	1	1	1	0	0		p
											2.14358	1.80568	1.44612	1.79846	0.348785	0.246628		0.0166062
											0.311008	0.34899	0.360642	0.340213	0.0259551	0.0183531		1.59109e-06
											1.30413	1.22593	0.866225	1.13209	0.233547	0.165142		0.382725	0.00429422
