# Supplementary material for: Downregulation of Uncoupling Protein 2(UCP2) Mediated by MicroRNA-762 Confers Cardioprotection and Participates in the Regulation of Dynamic Mitochondrial Homeostasis of Dynamin Related Protein1 (DRP1) After Myocardial Infarction in Mice
Source: Front Cardiovasc Med. 2022 Feb 24;8:764064. doi: 10.3389/fcvm.2021.764064 (PMC8907155; doi:10.3389/fcvm.2021.764064)
Supplement: Supplementary file 2 [file Data_Sheet_2.zip]

Archive with 10 entries (9 files):
- Figure2/
- Figure2/EF.pzfx
- Figure2/FS.pzf
- Figure2/IVSd.pzfx
- Figure2/IVSs.pzfx
- Figure2/LVIDd.pzfx
- Figure2/LVIDs.pzfx
- Figure2/LVPWd.pzfx
- Figure2/LVPWs.pzfx
- Figure2/cardial function.xlsx
