# Supplementary material for: Downregulation of Uncoupling Protein 2(UCP2) Mediated by MicroRNA-762 Confers Cardioprotection and Participates in the Regulation of Dynamic Mitochondrial Homeostasis of Dynamin Related Protein1 (DRP1) After Myocardial Infarction in Mice
Source: Front Cardiovasc Med. 2022 Feb 24;8:764064. doi: 10.3389/fcvm.2021.764064 (PMC8907155; doi:10.3389/fcvm.2021.764064)
Supplement: Supplementary file 3 [file Data_Sheet_3.zip]

Archive with 5 entries (4 files):
- Figure3/Number of TUNEL-positive cell.xlsx
- Figure3/collagen fiber intensity .pzfx
- Figure3/collagen fiber intensity .xlsx
- Figure3/number of TUNEL-positive cell.pzfx
- Figure3/
