# Supplementary material for: Downregulation of Uncoupling Protein 2(UCP2) Mediated by MicroRNA-762 Confers Cardioprotection and Participates in the Regulation of Dynamic Mitochondrial Homeostasis of Dynamin Related Protein1 (DRP1) After Myocardial Infarction in Mice
Source: Front Cardiovasc Med. 2022 Feb 24;8:764064. doi: 10.3389/fcvm.2021.764064 (PMC8907155; doi:10.3389/fcvm.2021.764064)
Supplement: Supplementary file 3 [file Data_Sheet_3.zip › Figure3/Number of TUNEL-positive cell.xlsx]

## Sheet: Sheet1
	Sham			MI
AAV-GFP	3.4	2.1	0.6	42.3	34.3	31.5
AAV-UCP2	1.4	4.2	0.6	9.5	11.2	17
