# Supplementary material for: Downregulation of Uncoupling Protein 2(UCP2) Mediated by MicroRNA-762 Confers Cardioprotection and Participates in the Regulation of Dynamic Mitochondrial Homeostasis of Dynamin Related Protein1 (DRP1) After Myocardial Infarction in Mice
Source: Front Cardiovasc Med. 2022 Feb 24;8:764064. doi: 10.3389/fcvm.2021.764064 (PMC8907155; doi:10.3389/fcvm.2021.764064)
Supplement: Supplementary file 4 [file Data_Sheet_4.zip]

Archive with 10 entries (9 files):
- Figure4/
- Figure4/20200112-QPCR-UCP2R .xlsx
- Figure4/GAPDH.tif
- Figure4/Luc-293T.xls
- Figure4/UCP2 mRNA.pzfx
- Figure4/UCP2.tif
- Figure4/luc-UCP2-293T cell.pzfx
- Figure4/miR-762 in MI.pzf
- Figure4/miR-762 in hypoxia or MI.xlsx
- Figure4/miR-762 in hypoxia.pzf
