# Supplementary material for: Downregulation of Uncoupling Protein 2(UCP2) Mediated by MicroRNA-762 Confers Cardioprotection and Participates in the Regulation of Dynamic Mitochondrial Homeostasis of Dynamin Related Protein1 (DRP1) After Myocardial Infarction in Mice
Source: Front Cardiovasc Med. 2022 Feb 24;8:764064. doi: 10.3389/fcvm.2021.764064 (PMC8907155; doi:10.3389/fcvm.2021.764064)
Supplement: Supplementary file 4 [file Data_Sheet_4.zip › Figure4/20200112-QPCR-UCP2R .xlsx]

## Sheet: 板1原始
SDS 2.3	AQ Results	1
Filename	20210113-1
PlateID
Assay Type	Absolute Quantification
Run DateTime	2021-01-13 20:12:48
Operator
ThermalCycleParams
Sample Information
Well	Sample Name	Detector Name	Reporter	Task	Ct	Quantity	Qty Mean	Qty StdDev	Ct Median	Ct Mean	Ct StdDev	Baseline Type	Baseline Start	Baseline Stop	Threshold Type	Threshold	FOS	HMD	LME	EW	BPR	NAW	HNS	HRN	EAF	BAF	TAF	CAF
1	A1	0	SYBR	Unknown	18.4635							Automatic			Automatic	0.0156892
2	A2	0	SYBR	Unknown	18.363							Automatic			Automatic	0.0156892
3	A3	0	SYBR	Unknown	18.22							Automatic			Automatic	0.0156892						TRUE			TRUE
4	A4	0	SYBR	Unknown	18.9027							Automatic			Automatic	0.0156892
5	A5	0	SYBR	Unknown	18.5454							Automatic			Automatic	0.0156892
6	A6	0	SYBR	Unknown	18.894							Automatic			Automatic	0.0156892						TRUE			TRUE
7	A7	0	SYBR	Unknown	18.7477							Automatic			Automatic	0.0156892
8	A8	0	SYBR	Unknown	18.7626							Automatic			Automatic	0.0156892
9	A9	0	SYBR	Unknown	18.3938							Automatic			Automatic	0.0156892
10	A10	0	SYBR	Unknown	18.6878							Automatic			Automatic	0.0156892
11	A11	0	SYBR	Unknown	18.9978							Automatic			Automatic	0.0156892
12	A12	0	SYBR	Unknown	18.2453							Automatic			Automatic	0.0156892
13	A13	0	SYBR	Unknown	18.4667							Automatic			Automatic	0.0156892
14	A14	0	SYBR	Unknown	18.2586							Automatic			Automatic	0.0156892
15	A15	0	SYBR	Unknown	18.8838							Automatic			Automatic	0.0156892
16	A16	0	SYBR	Unknown	18.711							Automatic			Automatic	0.0156892
17	A17	0	SYBR	Unknown	18.7556							Automatic			Automatic	0.0156892
18	A18	0	SYBR	Unknown	18.872							Automatic			Automatic	0.0156892
19	A19	0	SYBR	Unknown	18.5642							Automatic			Automatic	0.0156892
20	A20	0	SYBR	Unknown	18.4353							Automatic			Automatic	0.0156892
21	A21	0	SYBR	Unknown	18.655							Automatic			Automatic	0.0156892
22	A22	0	SYBR	Unknown	18.6493							Automatic			Automatic	0.0156892
23	A23	0	SYBR	Unknown	18.7988							Automatic			Automatic	0.0156892
24	A24	0	SYBR	Unknown	18.6386							Automatic			Automatic	0.0156892
25	B1	0	SYBR	Unknown	18.193							Automatic			Automatic	0.0156892
26	B2	0	SYBR	Unknown	18.5544							Automatic			Automatic	0.0156892
27	B3	0	SYBR	Unknown	18.7665							Automatic			Automatic	0.0156892
28	B4	0	SYBR	Unknown	18.1544							Automatic			Automatic	0.0156892
29	B5	0	SYBR	Unknown	18.3794							Automatic			Automatic	0.0156892
30	B6	0	SYBR	Unknown	19.005							Automatic			Automatic	0.0156892						TRUE			TRUE
31	B7	0	SYBR	Unknown	19.0348							Automatic			Automatic	0.0156892
32	B8	0	SYBR	Unknown	18.3012							Automatic			Automatic	0.0156892
33	B9	0	SYBR	Unknown	18.4594							Automatic			Automatic	0.0156892
34	B10	0	SYBR	Unknown	18.7827							Automatic			Automatic	0.0156892
35	B11	0	SYBR	Unknown	18.5378							Automatic			Automatic	0.0156892
36	B12	0	SYBR	Unknown	18.4735							Automatic			Automatic	0.0156892
37	B13	0	SYBR	Unknown	18.0924							Automatic			Automatic	0.0156892
38	B14	0	SYBR	Unknown	18.5391							Automatic			Automatic	0.0156892
39	B15	0	SYBR	Unknown	17.9594							Automatic			Automatic	0.0156892
40	B16	0	SYBR	Unknown	19.0352							Automatic			Automatic	0.0156892
41	B17	0	SYBR	Unknown	18.2617							Automatic			Automatic	0.0156892
42	B18	0	SYBR	Unknown	18.3517							Automatic			Automatic	0.0156892
43	B19	0	SYBR	Unknown	18.6021							Automatic			Automatic	0.0156892
44	B20	0	SYBR	Unknown	18.7305							Automatic			Automatic	0.0156892
45	B21	0	SYBR	Unknown	18.8851							Automatic			Automatic	0.0156892
46	B22	0	SYBR	Unknown	18.7795							Automatic			Automatic	0.0156892
47	B23	0	SYBR	Unknown	18.6711							Automatic			Automatic	0.0156892
48	B24	0	SYBR	Unknown	18.8829							Automatic			Automatic	0.0156892
49	C1	0	SYBR	Unknown	24.9308							Automatic			Automatic	0.0156892
50	C2	0	SYBR	Unknown	24.9459							Automatic			Automatic	0.0156892
51	C3	0	SYBR	Unknown	25.2002							Automatic			Automatic	0.0156892
52	C4	0	SYBR	Unknown	27.466							Automatic			Automatic	0.0156892
53	C5	0	SYBR	Unknown	26.0478							Automatic			Automatic	0.0156892						TRUE			TRUE
54	C6	0	SYBR	Unknown	26.7847							Automatic			Automatic	0.0156892						TRUE			TRUE
55	C7	0	SYBR	Unknown	24.9141							Automatic			Automatic	0.0156892
56	C8	0	SYBR	Unknown	24.5972							Automatic			Automatic	0.0156892
57	C9	0	SYBR	Unknown	24.9089							Automatic			Automatic	0.0156892
58	C10	0	SYBR	Unknown	22.8449							Automatic			Automatic	0.0156892
59	C11	0	SYBR	Unknown	22.0191							Automatic			Automatic	0.0156892
60	C12	0	SYBR	Unknown	22.3191							Automatic			Automatic	0.0156892
61	C13	0	SYBR	Unknown	23.5032							Automatic			Automatic	0.0156892
62	C14	0	SYBR	Unknown	23.2081							Automatic			Automatic	0.0156892
63	C15	0	SYBR	Unknown	23.5811							Automatic			Automatic	0.0156892
64	C16	0	SYBR	Unknown	24.421							Automatic			Automatic	0.0156892
65	C17	0	SYBR	Unknown	24.5059							Automatic			Automatic	0.0156892
66	C18	0	SYBR	Unknown	25.0391							Automatic			Automatic	0.0156892
67	C19	0	SYBR	Unknown	22.2487							Automatic			Automatic	0.0156892
68	C20	0	SYBR	Unknown	22.6751							Automatic			Automatic	0.0156892
69	C21	0	SYBR	Unknown	22.5247							Automatic			Automatic	0.0156892
70	C22	0	SYBR	Unknown	21.5157							Automatic			Automatic	0.0156892
71	C23	0	SYBR	Unknown	20.6881							Automatic			Automatic	0.0156892
72	C24	0	SYBR	Unknown	21.1925							Automatic			Automatic	0.0156892
73	D1	0	SYBR	Unknown	24.5364							Automatic			Automatic	0.0156892
74	D2	0	SYBR	Unknown	25.19							Automatic			Automatic	0.0156892
75	D3	0	SYBR	Unknown	25.296							Automatic			Automatic	0.0156892
76	D4	0	SYBR	Unknown	27.6093							Automatic			Automatic	0.0156892
77	D5	0	SYBR	Unknown	26.7638							Automatic			Automatic	0.0156892
78	D6	0	SYBR	Unknown	26.8407							Automatic			Automatic	0.0156892						TRUE			TRUE
79	D7	0	SYBR	Unknown	24.4562							Automatic			Automatic	0.0156892
80	D8	0	SYBR	Unknown	24.6291							Automatic			Automatic	0.0156892
81	D9	0	SYBR	Unknown	24.5763							Automatic			Automatic	0.0156892
82	D10	0	SYBR	Unknown	22.5468							Automatic			Automatic	0.0156892
83	D11	0	SYBR	Unknown	22.6395							Automatic			Automatic	0.0156892
84	D12	0	SYBR	Unknown	22.5262							Automatic			Automatic	0.0156892
85	D13	0	SYBR	Unknown	23.7605							Automatic			Automatic	0.0156892
86	D14	0	SYBR	Unknown	23.2315							Automatic			Automatic	0.0156892
87	D15	0	SYBR	Unknown	23.5713							Automatic			Automatic	0.0156892
88	D16	0	SYBR	Unknown	24.6683							Automatic			Automatic	0.0156892
89	D17	0	SYBR	Unknown	24.2349							Automatic			Automatic	0.0156892
90	D18	0	SYBR	Unknown	24.8955							Automatic			Automatic	0.0156892
91	D19	0	SYBR	Unknown	22.3691							Automatic			Automatic	0.0156892
92	D20	0	SYBR	Unknown	22.4511							Automatic			Automatic	0.0156892
93	D21	0	SYBR	Unknown	22.451							Automatic			Automatic	0.0156892
94	D22	0	SYBR	Unknown	21.3932							Automatic			Automatic	0.0156892
95	D23	0	SYBR	Unknown	21.0917							Automatic			Automatic	0.0156892
96	D24	0	SYBR	Unknown	21.351							Automatic			Automatic	0.0156892
R^2
Slope		cycles/log decade
Y-Intercept
NAP	LPL

## Sheet: Sheet1
			GAPDH
			A1	18.4635	18.193
			A2	18.363	18.5544
			A3	18.22	18.7665
			A4	18.9027	18.1544
			A5	18.5454	18.3794
			A6	18.894	19.005
			A7	18.7477	19.0348
			A8	18.7626	18.3012
			A9	18.3938	18.4594
			A10	18.6878	18.7827
			A11	18.9978	18.5378
			A12	18.2453	18.4735
			A13	18.4667	18.0924
			A14	18.2586	18.5391
			A15	18.8838	17.9594
			A16	18.711	19.0352
			A17	18.7556	18.2617
			A18	18.872	18.3517
			A19	18.5642	18.6021
			A20	18.4353	18.7305
			A21	18.655	18.8851
			A22	18.6493	18.7795
			A23	18.7988	18.6711
			A24	18.6386	18.8829
		UCP2											6.5898
		miR-NC	C1	24.9308	24.5364		18.4635	18.193		24.7336	18.3282	6.40534	-0.184453	1.13639
			C2	24.9459	25.19		18.363	18.5544		25.0679	18.4587	6.60921	0.0194107	0.986636
			C3	25.2002	25.296		18.22	18.7665		25.2481	18.4933	6.75484	0.165042	0.891902
		miR-762 mimics	C4	27.466	27.6093		18.9027	18.1544		27.5376	18.5286	9.00907	2.41928	0.18695
			C5	26.0478	26.7638		18.5454	18.3794		26.4058	18.4624	7.94344	1.35365	0.391301
			C6	26.7847	26.8407		18.894	19.005		26.8127	18.9495	7.86313	1.27334	0.413702
													6.06371
		NC-inhibitor	C7	24.9141	24.4562		18.7477	19.0348		24.6852	18.8913	5.79391	-0.269804	1.20564
			C8	24.5972	24.6291		18.7626	18.3012		24.6131	18.5319	6.08124	0.0175313	0.987922
			C9	24.9089	24.5763		18.3938	18.4594		24.7426	18.4266	6.31599	0.252273	0.839573
		miR-762 in	C10	22.8449	22.5468		18.6878	18.7827		22.6959	18.7353	3.96063	-2.10308	4.29627
			C11	22.0191	22.6395		18.9978	18.5378		22.3293	18.7678	3.56156	-2.50216	5.66531
			C12	22.3191	22.5262		18.2453	18.4735		22.4226	18.3594	4.06325	-2.00046	4.00129
													5.10929
		miR-NC	C13	23.5032	23.7605		18.4667	18.0924		23.6319	18.2795	5.35235	0.243059	0.844952
			C14	23.2081	23.2315		18.2586	18.5391		23.2198	18.3988	4.82095	-0.288348	1.22124
			C15	23.5811	23.5713		18.8838	17.9594		23.5762	18.4216	5.15458	0.0452892	0.969096
		miR-762 mimics	C16	24.421	24.6683		18.711	19.0352		24.5446	18.8731	5.67154	0.562247	0.677246
			C17	24.5059	24.2349		18.7556	18.2617		24.3704	18.5086	5.86177	0.752474	0.593585
			C18	25.0391	24.8955		18.872	18.3517		24.9673	18.6118	6.3555	1.2462	0.421557
													3.80794
		NC-inhibitor	C19	22.2487	22.3691		18.5642	18.6021		22.3089	18.5831	3.7258	-0.082139	1.05859
			C20	22.6751	22.4511		18.4353	18.7305		22.5631	18.5829	3.98019	0.172248	0.887458
			C21	22.5247	22.451		18.655	18.8851		22.4879	18.77	3.71783	-0.0901095	1.06445
		miR-762 in	C22	21.5157	21.3932		18.6493	18.7795		21.4544	18.7144	2.74004	-1.0679	2.09638
			C23	20.6881	21.0917		18.7988	18.6711		20.8899	18.735	2.15496	-1.65298	3.14483
			C24	21.1925	21.351		18.6386	18.8829		21.2718	18.7608	2.51101	-1.29693	2.45706
