# Supplementary material for: Downregulation of Uncoupling Protein 2(UCP2) Mediated by MicroRNA-762 Confers Cardioprotection and Participates in the Regulation of Dynamic Mitochondrial Homeostasis of Dynamin Related Protein1 (DRP1) After Myocardial Infarction in Mice
Source: Front Cardiovasc Med. 2022 Feb 24;8:764064. doi: 10.3389/fcvm.2021.764064 (PMC8907155; doi:10.3389/fcvm.2021.764064)
Supplement: Supplementary file 4 [file Data_Sheet_4.zip › Figure4/Luc-293T.xls]

## Sheet: original data
			Luc（Reference gene）	Rluc（Reporter gene）	Luc		Rluc	ratio	Normalization
		blank	3021	1002
1st	WT	NC	11977094	7480467	11974073		7479465	0.624638	1
		miR-762	15324252	3740467	15321231		3739465	0.244071	0.390739
	MUT	NC	11151077	7492709	11148056		7491707	0.672019	1.07585
		miR-762	10251095	6772626	10248074		6771624	0.66077	1.05784
			Luc	Rluc				ratio	Normalization
		blank	2365	635
2nd	WT	NC	17042868	6258916	17040503		6258281	0.367259	1
		miR-762	19258901	2022111	19256536		2021476	0.104976	0.285837
	MUT	NC	16776996	6732729	16774631		6732094	0.401326	1.09276
		miR-762	11738228	4431739	11735863		4431104	0.37757	1.02807
			Luc	Rluc				ratio	Normalization
		blank	3865	598
3rd	WT	NC	29450800	9020120	29446935		9019522	0.306297	1
		miR-762	53375596	8249010	53371731		8248412	0.154546	0.504563
	MUT	NC	25853371	7934447	25849506		7933849	0.306925	1.00205
		miR-762	24480012	5974755	24476147		5974157	0.244081	0.796875

## Sheet: analysis
			WT	NC	1	1	1
				miR-762	0.390739	0.285837	0.504563
			MUT	NC	1.07585	1.09276	1.00205
				miR-762	1.05784	1.02807	1.09033
