# Supplementary material for: Downregulation of Uncoupling Protein 2(UCP2) Mediated by MicroRNA-762 Confers Cardioprotection and Participates in the Regulation of Dynamic Mitochondrial Homeostasis of Dynamin Related Protein1 (DRP1) After Myocardial Infarction in Mice
Source: Front Cardiovasc Med. 2022 Feb 24;8:764064. doi: 10.3389/fcvm.2021.764064 (PMC8907155; doi:10.3389/fcvm.2021.764064)
Supplement: Supplementary file 4 [file Data_Sheet_4.zip › Figure4/miR-762 in hypoxia or MI.xlsx]

## Sheet: Sheet1
Normoxia	Hypoxia
0.683441	3.34531
0.993956	1.96808
1.20423	1.85516
1.22242	1.89549
Sham	MI
1.247	4.81313
0.761987	4.56305
1.40039	3.27545
0.990165	5.04952
0.75898	2.14766
