# Supplementary material for: Downregulation of Uncoupling Protein 2(UCP2) Mediated by MicroRNA-762 Confers Cardioprotection and Participates in the Regulation of Dynamic Mitochondrial Homeostasis of Dynamin Related Protein1 (DRP1) After Myocardial Infarction in Mice
Source: Front Cardiovasc Med. 2022 Feb 24;8:764064. doi: 10.3389/fcvm.2021.764064 (PMC8907155; doi:10.3389/fcvm.2021.764064)
Supplement: Supplementary file 5 [file Data_Sheet_5.zip]

Archive with 19 entries (15 files):
- Figure5/
- Figure5/Figure 5A.TGFb and MMP9 wb/
- Figure5/Figure 5A.TGFb and MMP9 wb/Figure 5a.JPG
- Figure5/Figure 5A.TGFb and MMP9 wb/Figure 5a2.JPG
- Figure5/Figure 5A.TGFb and MMP9 wb/MMP9.pzfx
- Figure5/Figure 5A.TGFb and MMP9 wb/TGFbeta.pzfx
- Figure5/Figure 5A.TGFb and MMP9 wb/WB analysis.xlsx
- Figure5/Figure 5BC.DRP-1/
- Figure5/Figure 5BC.DRP-1/Figure 5b.JPG
- Figure5/Figure 5BC.DRP-1/Figure 5c.JPG
- Figure5/Figure 5BC.DRP-1/cell/
- Figure5/Figure 5BC.DRP-1/cell/0905-123.tif
- Figure5/Figure 5BC.DRP-1/cell/DRP1-ori.tif
- Figure5/Figure 5BC.DRP-1/cell/DRP1.pzfx
- Figure5/Figure 5BC.DRP-1/cell/DRP1.tif
- Figure5/Figure 5BC.DRP-1/cell/GAPDH-ori.tif
- Figure5/Figure 5BC.DRP-1/cell/GAPDH.tif
- Figure5/Figure 5BC.DRP-1/cell/analysis of WB-.xls
- Figure5/Figure 5BC.DRP-1/cell/p-DRP1.tif
