# Supplementary material for: Downregulation of Uncoupling Protein 2(UCP2) Mediated by MicroRNA-762 Confers Cardioprotection and Participates in the Regulation of Dynamic Mitochondrial Homeostasis of Dynamin Related Protein1 (DRP1) After Myocardial Infarction in Mice
Source: Front Cardiovasc Med. 2022 Feb 24;8:764064. doi: 10.3389/fcvm.2021.764064 (PMC8907155; doi:10.3389/fcvm.2021.764064)
Supplement: Supplementary file 5 [file Data_Sheet_5.zip › Figure5/Figure 5A.TGFb and MMP9 wb/WB analysis.xlsx]

## Sheet: Sheet1
			MMP9				GAPDH						0.283778
	AAV-GFP	Sham	414.312	403.25	472.096		1589.9	1501.1	1465.65	0.26059	0.268637	0.322106	0.918291	0.946644	1.13506			0.918291	0.946644	1.13506	2.19471	1.70934	1.64144
		MI	969.916	764.238	720.409		1557.32	1575.51	1546.59	0.622809	0.485073	0.465805	2.19471	1.70934	1.64144			0.987774	1.02131	0.86472	1.19757	1.16052	1.21699
	AAV-UCP2	Sham	422.018	443.444	379.79		1505.55	1530.05	1547.71	0.280308	0.289824	0.245388	0.987774	1.02131	0.86472
		MI	536.193	493.699	520.603		1577.76	1499.11	1507.45	0.339845	0.329329	0.345354	1.19757	1.16052	1.21699
			TGFbeta				GAPDH						0.268557
	AAV-GFP	Sham	448.491	393.596	383.088		1589.9	1501.1	1465.65	0.282089	0.262205	0.261377	1.05039	0.976349	0.973264			1.05039	0.976349	0.973264	1.63639	1.95318	1.748
		MI	684.389	826.42	726.026		1557.32	1575.51	1546.59	0.439465	0.524541	0.469437	1.63639	1.95318	1.748			1.04074	0.975695	1.0015	0.943017	1.26525	1.15853
	AAV-UCP2	Sham	420.8	400.917	416.272		1505.55	1530.05	1547.71	0.279499	0.26203	0.26896	1.04074	0.975695	1.0015
		MI	399.573	509.383	469.015		1577.76	1499.11	1507.45	0.253254	0.339791	0.311131	0.943017	1.26525	1.15853
