# Supplementary material for: Downregulation of Uncoupling Protein 2(UCP2) Mediated by MicroRNA-762 Confers Cardioprotection and Participates in the Regulation of Dynamic Mitochondrial Homeostasis of Dynamin Related Protein1 (DRP1) After Myocardial Infarction in Mice
Source: Front Cardiovasc Med. 2022 Feb 24;8:764064. doi: 10.3389/fcvm.2021.764064 (PMC8907155; doi:10.3389/fcvm.2021.764064)
Supplement: Supplementary file 5 [file Data_Sheet_5.zip › Figure5/Figure 5BC.DRP-1/cell/analysis of WB-.xls]

## Sheet: Sheet1
														0.29765
			P-DRP1				DRP1				P-DRP1/DRP1							average	SD	SE
	AAV-GFP	Nor	152.415	187.667	304.462		763.15	720.528	703.514		0.199719	0.260458	0.432773	0.670986	0.875048	1.45397		1	0.40617	0.287205
		H	159.888	218.984	285.546		747.516	756.245	742.363		0.213893	0.289567	0.384644	0.718605	0.972845	1.29227		0.994574	0.28745	0.203258
	AAV-UCP2	Nor	762.691	541.259	589.719		722.665	734.422	742.9		1.05539	0.736986	0.793807	3.54573	2.47602	2.66692		2.89622	0.570535	0.403429
		H	264.924	208.266	360.805		757.324	719.572	723.576		0.349815	0.28943	0.498641	1.17526	0.972385	1.67526		1.2743	0.361753	0.255798
