# Supplementary material for: Downregulation of Uncoupling Protein 2(UCP2) Mediated by MicroRNA-762 Confers Cardioprotection and Participates in the Regulation of Dynamic Mitochondrial Homeostasis of Dynamin Related Protein1 (DRP1) After Myocardial Infarction in Mice
Source: Front Cardiovasc Med. 2022 Feb 24;8:764064. doi: 10.3389/fcvm.2021.764064 (PMC8907155; doi:10.3389/fcvm.2021.764064)
Supplement: Supplementary file 6 [file Data_Sheet_6.zip]

Archive with 9 entries (8 files):
- Figure6/
- Figure6/13-AdlacZ-Hypoxia.tif
- Figure6/13-lacZ-mdivi-hypoxia.tif
- Figure6/14-AdUCP2-mdivi-hypoxia.tif
- Figure6/22-AdUCP2-Hypoxia.tif
- Figure6/4-AdlacZ-Nor.tif
- Figure6/6-AdUCP2-Nor.tif
- Figure6/MitoSOX-AdUCP2.xlsx
- Figure6/TMRE-AdUCP2.xlsx
