# Supplementary material for: Downregulation of Uncoupling Protein 2(UCP2) Mediated by MicroRNA-762 Confers Cardioprotection and Participates in the Regulation of Dynamic Mitochondrial Homeostasis of Dynamin Related Protein1 (DRP1) After Myocardial Infarction in Mice
Source: Front Cardiovasc Med. 2022 Feb 24;8:764064. doi: 10.3389/fcvm.2021.764064 (PMC8907155; doi:10.3389/fcvm.2021.764064)
Supplement: Supplementary file 6 [file Data_Sheet_6.zip › Figure6/TMRE-AdUCP2.xlsx]

## Sheet: Sheet1
					Hypoxia									Fluorescence intensity
	AdLacZ		AdlacZ+H		lacZ+mdivi		Ad-UCP2+mdivi		AdUCP2		AdUCP2+H				AdLacZ	AdlacZ+H	lacZ+mdivi	Ad-UCP2+mdivi	AdUCP2	AdUCP2+H
	Area	IOD	Area	IOD	Area	IOD	Area	IOD	Area	IOD	Area	IOD
1	173573	4013443	69255	835021	148247	3293847	47483	972837	129302	5029382	49384	929384		1	23.1225	12.0572	22.2186	20.4881	38.8964	18.8195
2	147384	3849342	56374	847392	162839	3728347	36473	582739	192032	2392837	47394	782736		2	26.1178	15.0316	22.8959	15.9773	12.4606	16.5155
3	162389	3728302	76382	627382	192038	3029384	34928	882938	201293	4002837	50293	792039		3	22.9591	8.21374	15.7749	25.2788	19.8856	15.7485
4	129384	4029342	96273	920392	162739	3428394	40293	982938	172302	4029387	52039	827463		4	31.1425	9.56023	21.0668	24.3948	23.3856	15.9008
5	163527	5273823	65332	782930	156332	2829304	48203	882938	123930	3784726	43920	902938		5	32.2505	11.9839	18.098	18.3171	30.5392	20.5587
6	137482	3940293	76732	729384	142533	2948234	49203	848293	163803	3849203	39203	902938		6	28.6604	9.5056	20.6846	17.2407	23.499	23.0324
7	183747	4203934	59303	920394	162903	3352632	38293	802938	162203	4029383	40293	802938		7	22.8789	15.5202	20.5805	20.9683	24.8416	19.9275
8	163522	4203948	75373	902938	160029	4102938	40293	802938	139022	4029383	40293	782736		8	25.7088	11.9796	25.6387	19.9275	28.9838	19.4261
9	182734	3829304	52839	783942	149903	3602938	42382	972839	182032	4726352	58392	937366		9	20.9556	14.8364	24.0351	22.9541	25.9644	16.053
														25.9773	AdLacZ	AdlacZ+H	lacZ+mdivi	Ad-UCP2+mdivi	AdUCP2	AdUCP2+H
														1	0.890103	0.464143	0.855309	0.788692	1.49732	0.72446
														2	1.00541	0.578643	0.88138	0.615046	0.479672	0.635766
														3	0.883812	0.316189	0.607257	0.97311	0.765499	0.60624
														4	1.19883	0.368022	0.810969	0.939078	0.900231	0.612104
														5	1.24148	0.46132	0.696686	0.705117	1.17561	0.791409
														6	1.10329	0.365919	0.796254	0.663681	0.904595	0.886633
														7	0.880726	0.597451	0.79225	0.807175	0.95628	0.76711
														8	0.989661	0.461156	0.986965	0.76711	1.11573	0.74781
														9	0.806688	0.57113	0.925234	0.883619	0.999502	0.617961
