# Supplementary material for: Downregulation of Uncoupling Protein 2(UCP2) Mediated by MicroRNA-762 Confers Cardioprotection and Participates in the Regulation of Dynamic Mitochondrial Homeostasis of Dynamin Related Protein1 (DRP1) After Myocardial Infarction in Mice
Source: Front Cardiovasc Med. 2022 Feb 24;8:764064. doi: 10.3389/fcvm.2021.764064 (PMC8907155; doi:10.3389/fcvm.2021.764064)
Supplement: Supplementary file 7 [file Data_Sheet_7.zip]

Archive with 15 entries (12 files):
- Figure7/
- Figure7/Figure 7.Maximum OCR.xls
- Figure7/Figure 7.UCP2 and seahorse.xls
- Figure7/Figure 7b.apoptosis.xlsx
- Figure7/Figure 7c.EF and FS.xlsx
- Figure7/apoptosis.pzf
- Figure7/seahorse/
- Figure7/seahorse/Maximum OCR/
- Figure7/seahorse/Maximum OCR/AdLacZ.xlsx
- Figure7/seahorse/Maximum OCR/AdUCP2.xlsx
- Figure7/seahorse/Maximum OCR/Sheet1.xlsx
- Figure7/seahorse/Maximum OCR/Sheet2.xlsx
- Figure7/seahorse/Maximum OCR/Sheet3.xlsx
- Figure7/seahorse/Maximum OCR.pzf
- Figure7/seahorse/UCP2 and seahorse-20190822.pzf
