# Supplementary material for: Downregulation of Uncoupling Protein 2(UCP2) Mediated by MicroRNA-762 Confers Cardioprotection and Participates in the Regulation of Dynamic Mitochondrial Homeostasis of Dynamin Related Protein1 (DRP1) After Myocardial Infarction in Mice
Source: Front Cardiovasc Med. 2022 Feb 24;8:764064. doi: 10.3389/fcvm.2021.764064 (PMC8907155; doi:10.3389/fcvm.2021.764064)
Supplement: Supplementary file 7 [file Data_Sheet_7.zip › Figure7/Figure 7.UCP2 and seahorse.xls]

## Sheet: Sheet1
	Normoxia+AdLacZ					Normoxia+AdUCP2					Hypoxia+AdLacZ					Hypoxia+AdUCP2
0	209	239	219	265	174	194	199	174	164	215	141	135	261	131	135	148	175	194	185	200
10	306	387	380	398	345	334	351	329	490	374	245	248	256	235	258	224	309	347	337	349
20	299	385	382	399	340	416	347	327	287	367	244	246	250	229	245	215	301	340	329	352
30	331	384	385	422	340	407	340	322	273	358	243	247	244	226	244	222	303	342	333	352
40	219	243	230	275	181	187	201	203	169	222	146	137	255	132	137	136	180	196	205	207
50	215	241	223	269	179	195	195	179	170	216	143	138	259	132	137	142	173	191	186	199
60	209	239	219	265	174	194	199	174	164	215	141	135	261	131	135	148	175	194	185	200
70	502	467	523	626	572	575	585	458	529	499	321	303	355	354	405	335	427	458	475	508
80	516	509	569	671	606	512	515	590	570	545	345	322	368	368	394	351	449	487	509	543
90	518	513	580	676	634	512	514	588	573	537	354	327	355	358	393	361	474	503	525	536
100	201	186	169	198	140	166	147	131	144	172	112	112	124	118	113	137	143	156	145	155
110	204	195	177	214	141	180	162	143	152	182	107	106	118	107	102	141	152	157	147	146
120	201	188	173	199	133	174	162	140	157	180	105	108	113	99	103	137	144	153	144	151
