# Supplementary material for: Downregulation of Uncoupling Protein 2(UCP2) Mediated by MicroRNA-762 Confers Cardioprotection and Participates in the Regulation of Dynamic Mitochondrial Homeostasis of Dynamin Related Protein1 (DRP1) After Myocardial Infarction in Mice
Source: Front Cardiovasc Med. 2022 Feb 24;8:764064. doi: 10.3389/fcvm.2021.764064 (PMC8907155; doi:10.3389/fcvm.2021.764064)
Supplement: Supplementary file 7 [file Data_Sheet_7.zip › Figure7/Figure 7b.apoptosis.xlsx]

## Sheet: Sheet1
	AdLacZ			AdUCP2
Normoxia	4.89	3.26	5.12	5.41	3.26	4.36
Hypoxia	36.8	29.6	38.6	18.6	21.2	18.3
Hypoxia+mdivi	14.6	21.2	19.8	18.6	17.9	26
