# Supplementary material for: Downregulation of Uncoupling Protein 2(UCP2) Mediated by MicroRNA-762 Confers Cardioprotection and Participates in the Regulation of Dynamic Mitochondrial Homeostasis of Dynamin Related Protein1 (DRP1) After Myocardial Infarction in Mice
Source: Front Cardiovasc Med. 2022 Feb 24;8:764064. doi: 10.3389/fcvm.2021.764064 (PMC8907155; doi:10.3389/fcvm.2021.764064)
Supplement: Supplementary file 7 [file Data_Sheet_7.zip › Figure7/Figure 7c.EF and FS.xlsx]

## Sheet: Sheet1
FS
	Control						Mdivi-1
AAV-LacZ	20.2928	20.8784	26.1424	30.553	15.2546	24.8002	35.557	34.7914	39.2838	36.5106	37.9643	33.5735
AAV-UCP2	34.4129	39.8348	35.5448	39.2498	37.5015	38.5935	39.3179	37.8903	40.6729	36.1362	37.4665	37.9142
EF
AAV-LacZ	23.5004	32.6397	39.0522	22.7743	38.6631	27.1393	42.5325	41.8972	49.698	46.0427	47.1692	39.1343
AAV-UCP2	40.8134	51.6517	43.5218	50.0414	46.3613	47.9981	49.6061	47.4286	51.4855	43.6389	46.3382	48.429
