# Supplementary material for: Downregulation of Uncoupling Protein 2(UCP2) Mediated by MicroRNA-762 Confers Cardioprotection and Participates in the Regulation of Dynamic Mitochondrial Homeostasis of Dynamin Related Protein1 (DRP1) After Myocardial Infarction in Mice
Source: Front Cardiovasc Med. 2022 Feb 24;8:764064. doi: 10.3389/fcvm.2021.764064 (PMC8907155; doi:10.3389/fcvm.2021.764064)
Supplement: Supplementary file 7 [file Data_Sheet_7.zip › Figure7/seahorse/Maximum OCR/AdLacZ.xlsx]

## Sheet: Sheet1
AdLacZ	516	509	569	671	606	345	322	368	368	394
