# Supplementary material for: Downregulation of Uncoupling Protein 2(UCP2) Mediated by MicroRNA-762 Confers Cardioprotection and Participates in the Regulation of Dynamic Mitochondrial Homeostasis of Dynamin Related Protein1 (DRP1) After Myocardial Infarction in Mice
Source: Front Cardiovasc Med. 2022 Feb 24;8:764064. doi: 10.3389/fcvm.2021.764064 (PMC8907155; doi:10.3389/fcvm.2021.764064)
Supplement: Supplementary file 7 [file Data_Sheet_7.zip › Figure7/seahorse/Maximum OCR/Sheet1.xlsx]

## Sheet: Sheet1
	Normoxia	Normoxia	Normoxia	Normoxia	Normoxia	Hypoxia	Hypoxia	Hypoxia	Hypoxia	Hypoxia
AdLacZ	516	509	569	671	606	345	322	368	368	394
AdUCP2	512	515	590	570	545	351	449	487	509	543
